# Supplementary material for: A single dose of the γ-secretase inhibitor semagacestat alters the cerebrospinal fluid peptidome in humans
Source: Alzheimers Res Ther. 2016 Mar 7;8:11. doi: 10.1186/s13195-016-0178-x (PMC4780148; doi:10.1186/s13195-016-0178-x)
Supplement: Additional file 1: Table S1. — Identified peptides. Peptides identified and quantified in at least four participants in each of the three treatment groups. Quantitative data are presented as percent change relative to CSF sampled at the time point when the drug was administered. The values are normalized to the average relative peptide abundance in the placebo group for each time point. (XLSX 86 kb) [file 13195_2016_178_MOESM1_ESM.xlsx]

## Sheet: Perc_change
Sequence	Protein	% LY140	% LY140	% LY140	% LY140	% LY140	% LY280	% LY280	% LY280	% LY280	% LY280	% LY140	% LY140	% LY280	% LY280	140	280
		3h	9h	12h	18h	36h	3h	9h	12h	18h	36h	max	min	max	min	p-value	p-value
AADHDVGSELPPEGVLGA	ProSAAS	5.64111	15.8968	4.53146	-19.0415	13.3619	-8.63242	-16.2185	-25.5779	-19.5901	-2.41687	15.8968	-19.0415	-2.41687	-25.5779	0.164286	0.0351814
AAPAPTHVRSPQPPPPAPAPARDELPD	Neurosecretory protein VGF	0.525182	0.691403	15.0978	-15.183	-5.96201	12.8445	23.5387	27.1372	-6.27313	37.4461	15.0978	-15.183	37.4461	-6.27313	0.917962	0.0367986
ADGSEDKVVEVAEEEEVAE	Amyloid beta A4 protein	-1.32436	6.03232	-18.688	-11.1475	-12.5571	-1.09883	-20.6054	-36.759	-11.1016	-18.1423	6.03232	-18.688	-1.09883	-36.759	0.271736	0.0185736
ADSGEGDFLAEGGGVR	Fibrinogen alpha chain	2.43565	31.6123	27.8177	8.47773	59.3892	8.43681	1.97835	38.2253	1.41012	12.5711	59.3892	2.43565	38.2253	1.41012	0.0244736	0.444407
AEDVGSNK	Amyloid beta A4 protein	2.02192	7.16669	2.54119	5.52005	30.0156	-8.67116	-23.9541	2.95895	25.8612	17.218	30.0156	2.02192	25.8612	-23.9541	0.134144	0.0367986
AGAAAAGAVV	Major prion protein	-11.1774	-16.9763	-8.7298	46.5082	-7.94557	-14.2424	-20.1688	-1.04526	84.2711	-16.2047	46.5082	-16.9763	84.2711	-20.1688	0.281996	0.016931
AGAAAAGAVVG	Major prion protein	1.70413	23.7975	-9.99364	-10.0462	18.0977	-2.14172	-6.00153	1.57591	-0.778885	20.4748	23.7975	-10.0462	20.4748	-6.00153	0.19255	0.326169
ANPHPFAVVPSTAT	Calsyntenin-1	-0.680118	5.38999	33.654	-18.643	4.72824	-5.87549	-11.4647	-6.60024	-21.1116	9.8609	33.654	-18.643	9.8609	-21.1116	0.118536	0.0140559
APEAQVSVQPN	Prostaglandin-H2 D-isomerase	-1.75692	-4.1652	-0.764515	-27.5543	-14.3678	-9.80819	-11.6018	-17.3466	-21.2108	-8.66416	-0.764515	-27.5543	-8.66416	-21.2108	0.350177	0.0134145
APEAQVSVQPNF	Prostaglandin-H2 D-isomerase	-0.233948	-13.753	-18.3314	-11.0539	-16.0386	1.94162	-30.7807	-15.0544	-5.30202	-1.98853	-0.233948	-18.3314	1.94162	-30.7807	0.489497	0.0244736
APEAQVSVQPNFQ	Prostaglandin-H2 D-isomerase	37.8989	24.9007	-4.75326	-0.566129	12.7837	28.1013	5.0086	-4.64209	-0.794118	19.9398	37.8989	-4.75326	28.1013	-4.64209	0.292565	0.128747
APHGPGLIYRQPN	Alpha-2-HS-glycoprotein	-5.76274	23.8732	17.4858	-9.1153	7.04465	-13.9783	14.0055	-8.02781	-8.53027	1.28983	23.8732	-9.1153	14.0055	-13.9783	0.216425	0.164286
APPEPVPPPR	Neurosecretory protein VGF	26.1573	25.2665	31.5077	13.9741	44.8322	15.5464	-1.22104	-16.4286	-10.4477	28.8901	44.8322	13.9741	28.8901	-16.4286	0.0712872	0.00495432
APPEPVPPPRAAPAPT	Neurosecretory protein VGF	11.3288	19.6618	16.3251	6.92726	14.0602	6.42335	10.3994	-0.0618075	-3.01676	5.28725	19.6618	6.92726	10.3994	-3.01676	0.586999	0.177929
APPEPVPPPRAAPAPTHV	Neurosecretory protein VGF	7.50336	8.82355	7.13372	-9.8093	9.81453	4.41682	-0.132013	-19.6391	-14.8716	13.3551	9.81453	-9.8093	13.3551	-19.6391	0.2082	0.00761789
APPPPAAPLPR	Sortilin	8.42346	7.39725	19.7586	8.37016	19.5232	3.05851	-6.56364	-2.66258	-13.983	2.03187	19.7586	7.39725	3.05851	-13.983	0.100287	0.062586
APQQEALPDETEVVEE	SPARC	-3.55272	11.4184	13.3735	-6.58823	13.6089	8.28589	-2.39163	7.38531	-15.269	51.6786	13.6089	-6.58823	51.6786	-15.269	0.429987	0.0402473
ASNCFAIRH	Integral membrane protein 2B	2.63082	31.1563	4.54579	0.683621	27.0117	-3.09504	12.507	1.22529	-12.2965	12.4916	31.1563	0.683621	12.507	-12.2965	0.261781	0.0460003
AVETLICS	Integral membrane protein 2B	17.6896	-2.51932	5.83287	0.210914	20.9779	10.0149	2.79071	-1.7417	-16.7718	2.9136	20.9779	-2.51932	10.0149	-16.7718	0.261781	0.0134145
AVTEDDEDE	Testican-1	14.4594	13.7793	4.62142	-14.7582	46.2099	-5.609	-0.34003	-18.7753	-18.8825	10.984	46.2099	-14.7582	10.984	-18.8825	0.0653696	0.00251518
AVTEDDEDEDDDK	Testican-1	16.4739	34.7031	15.9235	5.68206	19.0831	8.4391	6.1965	-3.91007	-6.27466	-5.1348	34.7031	5.68206	8.4391	-6.27466	0.118536	0.123546
AVTEDDEDEDDDKE	Testican-1	20.6864	21.6749	12.131	-10.1974	21.2947	4.3913	-15.2875	-24.207	-23.9846	-0.947074	21.6749	-10.1974	4.3913	-24.207	0.170988	0.0185736
AVTEDDEDEDDDKED	Testican-1	23.9607	35.8476	18.4172	0.235195	34.4697	9.11495	5.47726	6.23987	-11.4187	-4.41715	35.8476	0.235195	9.11495	-11.4187	0.0744297	0.0256175
AVTEDDEDEDDDKEDE	Testican-1	5.33649	29.5912	13.4795	4.52616	25.7549	12.6792	6.68421	2.93749	-2.66664	5.86781	29.5912	4.52616	12.6792	-2.66664	0.65603	0.0321477
AVTEDDEDEDDDKEDEVG	Testican-1	9.33762	23.5301	13.1202	-14.3736	10.6345	6.00122	-6.74634	6.14757	-11.3348	-2.99564	23.5301	-14.3736	6.14757	-11.3348	0.691176	0.0351814
AVTEDDEDEDDDKEDEVGY	Testican-1	12.8769	31.9019	14.2352	2.01217	18.2246	15.0391	-0.579637	15.5488	-5.21605	-3.14322	31.9019	2.01217	15.5488	-5.21605	0.314649	0.062586
AVTEDDEDEDDDKEDEVGYIW	Testican-1	4.06485	36.0391	3.76648	2.64097	18.3303	5.83566	2.9001	-6.49379	-10.2423	-17.8608	36.0391	2.64097	5.83566	-17.8608	0.708795	0.00472172
AYFMSDTREE	Secretogranin-1	-38.9578	-48.384	-70.5508	-67.1382	-37.251	-14.5787	-29.406	-44.2656	4.02595	34.721	-37.251	-70.5508	34.721	-44.2656	0.00965442	0.402093
CPCPSGGSCTCADSCKC	Metallothionein	-5.34386	8.43451	-6.50929	-19.158	13.3865	-12.8851	14.07	-21.3184	-20.1723	15.0872	13.3865	-19.158	15.0872	-21.3184	0.604029	0.0092088
CPCPSGGSCTCADSCKCEG	Metallothionein	-2.14407	-17.9126	-20.1518	-33.3623	-23.7417	16.5282	-12.9992	-11.0959	-25.3177	-4.13085	-2.14407	-33.3623	16.5282	-25.3177	0.0921618	0.00965442
CPFHDQPH	Cystatin-C	11.3094	19.114	-3.40889	-14.2257	11.4449	10.9656	1.313	-5.93195	-19.3679	7.36293	19.114	-14.2257	10.9656	-19.3679	0.338011	0.0101209
CPFHDQPHL	Cystatin-C	16.0638	4.52532	48.2459	-7.14192	0.318323	-1.06077	2.41444	6.44085	-10.5552	9.22355	48.2459	-7.14192	9.22355	-10.5552	0.444407	0.0777007
CSCATGGSCTCAGSCKCK	Metallothionein-1E	24.9892	8.40143	16.9696	-12.449	-10.5314	2.83201	-24.7538	-14.8018	-16.5143	7.58209	24.9892	-12.449	7.58209	-24.7538	0.233705	0.0256175
DAPPPPAAPLPR	Sortilin	6.89882	-8.6918	5.49348	2.70486	3.78614	3.46589	1.83136	-12.8835	-9.7321	-6.43175	6.89882	-8.6918	3.46589	-12.8835	0.876068	0.338011
DDEDEDDDK	Testican-1	19.3554	29.0604	6.37728	-10.3614	23.8773	2.26826	8.5353	11.8427	-16.4965	15.4418	29.0604	-10.3614	15.4418	-16.4965	0.0268126	0.0351814
DDEDEDDDKE	Testican-1	26.1906	8.81599	-4.42622	-17.9829	-18.6491	21.0555	-20.9054	-22.3634	-25.5369	0.566531	26.1906	-18.6491	21.0555	-25.5369	0.41588	0.00389343
DDEDEDDDKEDE	Testican-1	19.7511	11.3058	-5.75497	-16.693	-2.07135	11.0886	-1.12799	4.91811	-16.6657	-6.79131	19.7511	-16.693	11.0886	-16.6657	0.520995	0.0351814
DDPDAPLQPVTPLQ	Complement C4-A	24.6633	11.2866	-2.34885	-21.8207	-0.514107	-9.72789	-6.06156	-19.1007	-24.1591	-21.5483	24.6633	-21.8207	-6.06156	-24.1591	0.2082	0.0402473
DDVILNEPS	Integral membrane protein 2B	5.14906	-2.56075	12.1157	3.86445	14.2216	-9.14452	-15.8528	-13.9538	-13.6305	-6.71887	14.2216	-2.56075	-6.71887	-15.8528	0.691176	0.118536
DDVILNEPSADAPAA	Integral membrane protein 2B	27.0751	11.7294	9.44878	-3.20057	6.16249	11.4925	-15.7362	6.18868	-11.218	12.8173	27.0751	-3.20057	12.8173	-15.7362	0.281996	0.0921618
DEDDDKEDEVGY	Testican-1	31.4782	38.9838	16.2306	-7.62609	8.39511	26.0096	16.8475	-5.68391	-1.46678	5.29786	38.9838	-7.62609	26.0096	-5.68391	0.233705	0.00660357
DEEGESYSKEVPEME	Proenkephalin-A	10.693	4.12142	9.17624	-4.65472	10.3748	5.46036	-19.0265	-16.4323	-8.81143	8.00999	10.693	-4.65472	8.00999	-19.0265	0.261781	0.0460003
DELAPAGTG	Amyloid-like protein 1	-4.28	1.31474	15.6336	-15.4828	1.95849	20.5997	12.3364	10.5454	-0.526825	23.3339	15.6336	-15.4828	23.3339	-0.526825	0.303449	0.0653696
DELAPAGTGV	Amyloid-like protein 1	0.37379	12.7484	24.9731	0.92209	16.1167	-0.909622	2.2593	-8.75803	-12.1601	0.794031	24.9731	0.37379	2.2593	-12.1601	0.281996	0.0420847
DELAPAGTGVSR	Amyloid-like protein 1	7.8178	-9.60682	-2.11481	-6.85757	9.29651	1.63963	-14.4746	-16.0441	-19.2805	2.73643	9.29651	-9.60682	2.73643	-19.2805	0.170988	0.00761789
DELAPAGTGVSREAVSG	Amyloid-like protein 1	9.48031	-9.09562	-13.0527	-14.8258	-0.0412482	-10.672	-24.6859	-31.7216	-19.4134	7.29037	9.48031	-14.8258	7.29037	-31.7216	0.0777007	0.0017858
DELAPAGTGVSREAVSGL	Amyloid-like protein 1	-4.16216	-3.50994	-24.5096	2.66303	22.7128	-7.62757	-27.0602	-38.4766	-26.445	-3.06702	22.7128	-24.5096	-3.06702	-38.4766	0.0921618	0.0106093
DELAPAGTGVSREAVSGLLIMGAGG	Amyloid-like protein 1	-10.7249	-33.04	-22.2054	-18.2897	-13.4508	-5.15947	-46.6538	-33.2423	-29.7221	-21.5396	-10.7249	-33.04	-5.15947	-46.6538	0.170988	0.014727
DELAPAGTGVSREAVSGLLIMGAGGGS	Amyloid-like protein 1	4.26073	8.17636	1.13547	21.7072	24.171	0.382057	-19.9981	-26.1437	-15.2019	5.85201	24.171	1.13547	5.85201	-26.1437	0.553537	0.0883303
DHDVGSELPPEG	ProSAAS	4.6103	8.76069	-14.7742	-14.0248	-8.40794	-0.371155	-8.64898	-12.342	-19.1749	5.91499	8.76069	-14.7742	5.91499	-19.1749	0.170988	0.007264
DHDVGSELPPEGVL	ProSAAS	8.0086	8.37852	17.3752	-4.13636	19.4669	8.39155	5.34456	2.78139	-21.0076	-2.70939	19.4669	-4.13636	8.39155	-21.0076	0.537142	0.118536
DHDVGSELPPEGVLG	ProSAAS	12.9306	6.5753	5.94389	-6.41858	24.5819	3.30993	-3.19048	-11.3992	-8.40213	1.64329	24.5819	-6.41858	3.30993	-11.3992	0.489497	0.350177
DHDVGSELPPEGVLGA	ProSAAS	5.34842	6.76261	12.3754	-14.0758	7.81394	1.51592	1.6091	-4.08743	-24.7684	-11.0168	12.3754	-14.0758	1.6091	-24.7684	0.553537	0.0244736
DHDVGSELPPEGVLGALLRV	ProSAAS	12.0628	0.221131	33.2362	21.4192	44.7152	34.4581	-26.9801	13.19	-2.30868	15.7873	44.7152	0.221131	34.4581	-26.9801	0.252128	0.0293646
DNPGEDAPAED	Pro-neuropeptide Y	-6.65907	21.7012	-12.5677	-41.6857	-0.322352	-7.94151	-14.6941	-22.8986	-48.786	-37.543	21.7012	-41.6857	-7.94151	-48.786	0.338011	0.151575
DPEAASPGAPSRDVL	Synaptotagmin-7	10.5129	1.0941	-3.32548	9.86765	31.7582	-2.79513	3.30412	-17.2173	0.232685	26.9617	31.7582	-3.32548	26.9617	-17.2173	0.2082	0.0256175
DPETCPCPSGGSCTCADSCKCEG	Metallothionein	9.35058	-4.75678	-2.71809	-20.8406	-27.9601	21.6168	-12.2822	-21.4682	-30.4042	-13.07	9.35058	-27.9601	21.6168	-30.4042	0.350177	0.0140559
DPITVTVPVEV	Clusterin	16.07	9.24559	22.8766	5.82205	18.5382	15.2369	8.44271	10.2004	-19.2523	17.7081	22.8766	5.82205	17.7081	-19.2523	0.19255	0.292565
DPPPPPLP	Beta-1,3-N-acetylglucosaminyltransferase lunatic fringe	14.8305	2.47045	22.5551	6.98544	19.6075	47.9987	-3.68921	0.0602	-3.83324	3.93928	22.5551	2.47045	47.9987	-3.83324	0.553537	0.489497
DQTVSDNELQEM	Clusterin	37.9036	40.6122	39.8733	21.5745	56.7171	27.0289	11.0008	-1.49948	-6.38472	18.3721	56.7171	21.5745	27.0289	-6.38472	0.216425	0.0682686
DQTVSDNELQEMSNQGS	Clusterin	21.6878	-2.86663	5.61103	13.0889	0.131063	-6.20036	-17.8129	-24.2559	8.87883	2.82673	21.6878	-2.86663	8.87883	-24.2559	0.743933	0.271736
DSGEGDFLAEGGGVR	Fibrinogen alpha chain	-19.0649	1.21158	22.667	12.0709	-0.500219	-24.4732	-25.6013	-6.77714	-24.4814	-13.3833	22.667	-19.0649	-6.77714	-25.6013	0.362668	0.014727
DSPTDVNQENVPS	Tachykinin-3	5.25297	29.4057	3.43717	-1.30574	22.6895	31.271	12.6123	-26.3092	-7.36404	14.0611	29.4057	-1.30574	31.271	-26.3092	0.0307261	0.0653696
DVGSELPPEG	ProSAAS	2.31557	-6.95118	4.82617	-1.47202	7.15215	3.94485	-7.36325	-14.3307	-2.23277	10.6839	7.15215	-6.95118	10.6839	-14.3307	0.743933	0.00878319
DVGSELPPEGVL	ProSAAS	15.2659	5.04146	1.53083	-23.2061	-0.785102	17.6095	-4.67956	-5.43304	-21.0224	-1.43075	15.2659	-23.2061	17.6095	-21.0224	0.0384863	0.0140559
DVGSELPPEGVLG	ProSAAS	-0.470163	23.2775	32.1886	-6.26203	29.1924	-7.06906	-0.602393	-2.12959	-18.7629	-4.67507	32.1886	-6.26203	-0.602393	-18.7629	0.0682686	0.0573486
EAGLPLQV	Chromogranin-A	17.529	13.577	9.28317	-4.94707	3.53406	20.4169	-4.98482	1.33839	-9.24286	1.62573	17.529	-4.94707	20.4169	-9.24286	0.0599136	0.0420847
EASNCFAIRH	Integral membrane protein 2B	6.82764	13.0899	-1.11541	9.78596	9.77788	5.30552	-3.92012	1.25534	-10.7667	-2.06565	13.0899	-1.11541	5.30552	-10.7667	0.185114	0.139744
EASNCFAIRHFEN	Integral membrane protein 2B	10.8833	0.603268	16.2562	-6.05263	14.1229	5.34252	-19.8491	-13.5392	-18.7758	-2.32616	16.2562	-6.05263	5.34252	-19.8491	0.281996	0.0777007
EASNCFAIRHFENK	Integral membrane protein 2B	15.9742	26.6809	1.60214	-0.175082	30.2837	-0.459959	-2.23431	-2.31586	-4.07369	5.5076	30.2837	-0.175082	5.5076	-4.07369	0.292565	0.100287
ECRGGCAGGQCCGPL	Slit homolog 2 protein	8.0367	27.006	30.4653	-24.5778	-15.9362	26.8178	17.0085	7.7336	-19.4269	12.223	30.4653	-24.5778	26.8178	-19.4269	0.0811046	0.0712872
EDDEDEDDDKE	Testican-1	23.609	16.7002	28.347	-9.70742	9.04352	14.0388	-14.5056	-23.252	-19.3588	-12.0896	28.347	-9.70742	14.0388	-23.252	0.388627	0.0921618
EDDEDEDDDKEDE	Testican-1	13.3003	21.4475	7.174	-13.1975	8.41614	5.76197	-5.42237	-7.33261	-12.0819	-1.46037	21.4475	-13.1975	5.76197	-12.0819	0.338011	0.0846462
EDDEDEDDDKEDEVG	Testican-1	20.749	13.7425	28.3175	-2.41945	-2.3982	4.35844	-7.26353	-6.01535	-19.4877	-6.82118	28.3175	-2.41945	4.35844	-19.4877	0.761365	0.0154289
EDDEDEDDDKEDEVGY	Testican-1	10.4663	10.9923	7.72858	-7.51369	3.32725	-0.687032	-5.77028	6.49563	-20.65	-1.28635	10.9923	-7.51369	6.49563	-20.65	0.890695	0.0921618
EEEEEEGVEEEEEEEGGAVGPH	Pro-thyrotropin-releasing hormone	3.22643	-10.7116	-22.5695	-35.9905	-28.4714	-6.55014	-29.8607	-26.1792	-27.578	-15.6827	3.22643	-35.9905	-6.55014	-29.8607	0.252128	0.0653696
EEEEGKDIEEGAIVN	Receptor-type tyrosine-protein phosphatase zeta	8.16463	10.9134	-6.2533	-11.3407	-5.98874	-3.96849	-6.02998	-27.777	-18.8656	-7.15008	10.9134	-11.3407	-3.96849	-27.777	0.375485	0.0599136
EEPEPGMEEAGEMEQKQ	Prepronociceptin	14.0039	12.7226	-2.01232	7.44979	-8.66895	10.5958	-16.2998	-34.0879	-17.4077	3.27303	14.0039	-8.66895	10.5958	-34.0879	0.292565	0.016931
EESEEGEEDATSE	Secretogranin-1	-2.27931	3.72673	-23.273	-18.93	21.8132	-18.1677	-14.7261	-11.8305	-34.6367	-8.11261	21.8132	-23.273	-8.11261	-34.6367	0.338011	0.0203692
EESEEGEEDATSEVD	Secretogranin-1	40.2308	37.421	57.5779	-3.33323	-28.3354	16.6737	5.58028	-5.81438	-6.51192	23.9079	57.5779	-28.3354	23.9079	-6.51192	0.164286	0.0599136
EGDFLAEGGGVR	Fibrinogen alpha chain	-46.757	-37.5099	-20.3935	-31.1174	-26.6316	-47.783	-49.1163	-35.9185	-52.7874	-31.1285	-20.3935	-46.757	-31.1285	-52.7874	0.19255	0.007264
EGEEENELTLNEKN	Secretogranin-1	21.1238	9.99436	2.73424	7.48868	-7.06135	9.87587	-4.92058	-0.584838	-17.5587	-17.3412	21.1238	-7.06135	9.87587	-17.5587	0.338011	0.0213284
EGHHRVQENQMD	Secretogranin-1	20.0705	37.9577	1.71725	26.7376	-18.5127	-17.5451	39.0445	-24.4096	7.17117	-18.9907	37.9577	-18.5127	39.0445	-24.4096	0.0280608	0.0106093
EGQEEEEDNRDSSM	Chromogranin-A	27.4848	29.6452	-5.04949	3.28059	1.35453	26.3039	-10.7624	-30.6884	-15.0408	-7.46821	29.6452	-5.04949	26.3039	-30.6884	0.691176	0.570162
EGQEEEEDNRDSSMK	Chromogranin-A	26.4947	14.9507	1.78633	-13.2308	22.914	28.9842	8.77231	-26.0615	-20.158	11.8379	26.4947	-13.2308	28.9842	-26.0615	0.252128	0.0440013
EKLPGQGVHSQGQGPGAN	Golgi apparatus protein 1	26.3804	11.257	-6.29333	-13.7631	10.0475	8.0221	-5.21452	-13.2057	-20.1314	2.39716	26.3804	-13.7631	8.0221	-20.1314	0.109064	0.00196981
ELAPAGTGV	Amyloid-like protein 1	-9.43329	0.651855	-0.671102	-7.8209	-1.04576	-5.32789	-5.67335	-7.84025	-15.4725	3.29302	0.651855	-9.43329	3.29302	-15.4725	0.81254	0.0744297
ELEPPEQQEPGERQEPS	Integrin alpha-7	11.4163	13.934	12.6194	-3.75612	21.4958	26.7336	-1.62248	1.75303	-5.96839	9.65083	21.4958	-3.75612	26.7336	-5.96839	0.134144	0.0883303
ELSAERPLNEQIAEAEED	Secretogranin-3	33.3403	23.1444	17.3757	22.1228	22.1622	6.87578	-9.7927	-7.48358	-7.97575	5.04898	33.3403	17.3757	6.87578	-9.7927	0.604029	0.0921618
ENKFAVETLICS	Integral membrane protein 2B	-0.0421373	22.9837	7.43402	-7.96395	4.63953	-5.63366	-15.7831	-18.6997	-24.9953	5.0776	22.9837	-7.96395	5.0776	-24.9953	0.520995	0.0712872
EPPPPPEPA	CD99 antigen-like protein 2	25.768	8.00021	1.26876	-16.978	22.0909	12.473	-14.8077	-14.3216	-23.5249	16.3971	25.768	-16.978	16.3971	-23.5249	0.691176	0.0040861
FVDLSGHNLANPHPFAVVPSTAT	Calsyntenin-1	-3.84345	20.9997	1.22679	-23.2708	-0.971233	5.85595	-8.77091	20.2008	-28.3509	-28.3281	20.9997	-23.2708	20.2008	-28.3509	0.224925	0.63857
GAAAAGAVVG	Major prion protein	6.93328	22.8564	5.81662	2.63791	2.49858	20.9308	1.66384	2.03862	-10.1036	-5.77151	22.8564	2.49858	20.9308	-10.1036	0.375485	0.2082
GAKNCNAIRH	Integral membrane protein 2C	10.3081	-0.276085	10.5299	4.5867	7.30049	4.41949	-9.60288	-2.42872	4.70773	7.96146	10.5299	-0.276085	7.96146	-9.60288	0.2082	0.0883303
GDLPPPPPPP	Formin-like protein 1	10.9484	16.3358	-0.224778	-1.19539	13.3532	9.32778	0.984749	-16.5132	-14.3838	1.06318	16.3358	-1.19539	9.32778	-16.5132	0.0744297	0.0244736
GEGHHRVQENQMD	Secretogranin-1	-13.4597	-0.84926	-21.6927	-34.6021	11.474	-0.639546	-4.01499	-7.58016	-9.774	3.18079	11.474	-34.6021	3.18079	-9.774	0.691176	0.876068
GEGHHRVQENQMDKA	Secretogranin-1	45.2936	23.0495	-6.56927	45.3439	20.4493	6.43835	12.1503	-12.511	-2.50523	11.9811	45.3439	-6.56927	12.1503	-12.511	0.164286	0.0921618
GGEERVGEEDEEAAEAEAEAEEAERA	Neurosecretory protein VGF	15.2998	28.4707	32.6521	16.7812	18.6424	2.90349	20.5859	11.0511	-3.05777	7.85617	32.6521	15.2998	20.5859	-3.05777	0.216425	0.81254
GLQEAAEERESAREEEEA	Neurosecretory protein VGF	27.2309	34.9217	20.7992	7.41462	6.02021	3.8832	25.4407	3.71376	-27.5099	12.0556	34.9217	6.02021	25.4407	-27.5099	0.177929	0.0653696
GLSAASPPLAETGAPR	ProSAAS	-18.4162	4.54068	19.2519	0.0211021	-1.40966	-10.9694	-16.3711	-6.78821	-9.18343	-5.17691	19.2519	-18.4162	-5.17691	-16.3711	0.233705	0.375485
GPPPPPPPPP	-	4.27733	6.91306	10.9792	3.06721	9.13313	-4.798	2.1818	4.61071	-3.77688	14.1256	10.9792	3.06721	14.1256	-4.798	0.350177	0.0140559
GPTGTGESK	Transthyretin	12.9625	23.6401	33.0854	13.6274	10.305	3.18433	-8.84533	-4.64738	-9.38163	3.42423	33.0854	10.305	3.42423	-9.38163	0.338011	0.303449
GPTGTGESKC	Transthyretin	-14.0301	46.3876	-3.9807	4.69642	18.1499	-0.482564	16.4692	-5.38217	-3.41361	-6.40752	46.3876	-14.0301	16.4692	-6.40752	0.292565	0.0712872
GTEDEEAKG	Prosaposin receptor GPR37L1	17.8301	21.1449	0.733974	-15.7916	15.9205	3.69265	-3.46635	-8.8663	-8.70009	4.24166	21.1449	-15.7916	4.24166	-8.8663	0.109064	0.0280608
GTEDEEAKGVQQ	Prosaposin receptor GPR37L1	5.86835	26.4772	-2.88292	12.1143	38.7532	11.3325	19.501	12.9768	10.8347	9.92994	38.7532	-2.88292	19.501	9.92994	0.242771	0.0599136
GTMTLSKSTCQDA	Cystatin-C	-2.03743	11.2208	17.6149	21.6185	11.7714	-5.81808	-12.4885	-31.0255	-16.1452	8.40156	21.6185	-2.03743	8.40156	-31.0255	0.726395	0.2082
GVGGSLGGGAGDDAEPLS	Pituitary adenylate cyclase-activating polypeptide	-5.23388	-19.2381	-22.9407	-27.6658	-25.3428	12.4837	-23.7161	-25.1576	-19.2313	-23.698	-5.23388	-27.6658	12.4837	-25.1576	0.048085	0.0154289
HRGHQPPPEMAGHS	Calsyntenin-3	-14.6266	2.75308	-3.45887	-4.57326	14.7938	28.6198	7.41027	7.93165	23.1177	30.7875	14.7938	-14.6266	30.7875	7.41027	0.157817	0.016931
HSGFEDELSEVLENQSSQAELKEAVEEPSSKDVME	Chromogranin-A	43.9539	44.2955	24.1032	16.6351	-1.97094	9.18928	-28.6607	-24.208	-12.172	5.76937	44.2955	-1.97094	9.18928	-28.6607	0.0548869	0.520995
ISHELDSASSEVN	Osteopontin	-2.53025	14.674	18.8158	-17.3524	-3.84672	50.547	31.984	43.8777	16.1904	72.6757	18.8158	-17.3524	72.6757	16.1904	0.761365	0.0712872
ITSEGGDGA	Neurofilament medium polypeptide	13.2797	15.6592	1.06241	4.75997	5.73437	7.05035	7.5919	-7.07851	-4.72746	12.1954	15.6592	1.06241	12.1954	-7.07851	0.691176	0.0154289
KVEQAVETEPEPEL	Apolipoprotein E	-1.46718	-1.13527	5.90647	-20.0871	14.4735	-16.3521	-22.9094	-24.6478	-25.8135	-1.39722	14.4735	-20.0871	-1.39722	-25.8135	0.890695	0.0502587
KVEQAVETEPEPELRQQ	Apolipoprotein E	-0.248488	16.68	-17.9081	-7.72167	-10.3865	-1.60431	3.95186	-4.83003	-15.459	1.25508	16.68	-17.9081	3.95186	-15.459	0.570162	0.0921618
KVEQAVETEPEPELRQQT	Apolipoprotein E	36.4773	17.948	19.8968	-16.6627	-2.65694	47.5025	24.7832	25.9966	15.8628	14.7037	36.4773	-16.6627	47.5025	14.7037	0.0321477	0.338011
LEGQEEEEDNRDSSMK	Chromogranin-A	35.1337	18.6042	-2.91305	1.67402	35.3627	24.4423	-18.7462	-43.1388	-8.00546	32.7192	35.3627	-2.91305	32.7192	-43.1388	0.0811046	0.00837671
NAPPEPVPPPRAAPAPTHV	Neurosecretory protein VGF	-5.85287	-1.45783	-6.96228	-9.94708	1.4642	-10.7797	-7.74428	-34.732	-14.4273	-0.576806	1.4642	-9.94708	-0.576806	-34.732	0.520995	0.0307261
NSEPQDEGELFQGVDPR	Neurosecretory protein VGF	3.81105	-16.2482	-10.515	-16.4248	0.488993	-2.53546	-2.79147	-1.67641	10.739	29.8624	3.81105	-16.4248	29.8624	-2.79147	0.604029	0.0921618
PETCPCPSGGSCTCADSCKCEG	Metallothionein	64.8295	3.16809	8.51478	4.43549	-19.1454	43.7857	-21.2389	3.01837	41.7959	20.5543	64.8295	-19.1454	43.7857	-21.2389	0.151575	0.157817
QPPPPAPAPARDELPD	Neurosecretory protein VGF	3.55425	5.2883	25.3934	2.20213	6.08763	1.34205	1.37478	-13.5221	-13.0651	18.4616	25.3934	2.20213	18.4616	-13.5221	0.303449	0.128747
SGEGDFLAEGGGVR	Fibrinogen alpha chain	-5.19475	0.998238	16.914	26.0196	24.5881	-21.6871	-22.9561	-14.7649	-19.6585	-8.36418	26.0196	-5.19475	-8.36418	-22.9561	0.459137	0.134144
SKPDNPGEDAPAE	Pro-neuropeptide Y	0.334753	5.44114	-14.2119	-41.9482	-5.8975	-10.524	-35.4099	-20.5344	-26.3538	-5.35266	5.44114	-41.9482	-5.35266	-35.4099	0.962566	0.00600177
SKPDNPGEDAPAED	Pro-neuropeptide Y	30.7535	17.779	24.6013	-1.44816	18.6145	15.0547	-13.1448	1.98404	-22.3433	-16.5837	30.7535	-1.44816	15.0547	-22.3433	0.708795	0.0420847
SKPDNPGEDAPAEDMA	Pro-neuropeptide Y	-6.88342	-5.93525	-5.2658	-8.26672	-17.367	5.99098	-18.7636	-28.5038	-17.4494	-19.3995	-5.2658	-17.367	5.99098	-28.5038	0.845178	0.0111205
SNCFAIRH	Integral membrane protein 2B	15.2327	17.5919	12.8165	5.46128	25.044	8.51404	-3.48764	-2.10909	-11.6737	10.8502	25.044	5.46128	10.8502	-11.6737	0.224925	0.104592
SNCFAIRHFEN	Integral membrane protein 2B	23.7963	11.5494	16.2987	-2.07052	1.67642	10.7711	-3.81567	-9.54726	-18.0516	0.449592	23.7963	-2.07052	10.7711	-18.0516	0.743933	0.0128014
SNCFAIRHFENK	Integral membrane protein 2B	8.03675	24.0861	13.4632	-2.5954	25.2905	0.594228	-0.99634	-4.47262	-8.01455	1.20646	25.2905	-2.5954	1.20646	-8.01455	0.0682686	0.444407
SPPLAETGAPR	ProSAAS	23.7903	51.743	27.0064	12.0339	47.5294	15.6441	30.2774	7.93045	11.041	8.67465	51.743	12.0339	30.2774	7.93045	0.0777007	0.0921618
SQEESEEGEEDATSE	Secretogranin-1	-5.20563	23.3954	11.8142	-18.8164	-23.0621	0.00475471	-13.3749	-11.6656	-18.3664	-17.0746	23.3954	-23.0621	0.00475471	-18.3664	0.350177	0.0548869
SQEESEEGEEDATSEVD	Secretogranin-1	3.22881	1.21154	-11.7436	-11.2223	4.56837	-3.73513	-18.5563	-10.9291	-20.0806	-2.92771	4.56837	-11.7436	-2.92771	-20.0806	0.829046	0.0321477
SVDQEACSL	V-set and transmembrane domain-containing protein 2-like protein	-1.28271	-9.95745	-4.25884	-15.0937	11.0287	-4.68326	-7.97076	-10.8756	-14.836	6.27595	11.0287	-15.0937	6.27595	-14.836	0.691176	0.0140559
SVPHFSDEDKDPE	N-terminal peptide	1.7223	39.7083	36.7924	9.12365	4.63996	-5.98608	6.80809	19.1435	-6.27914	8.58448	39.7083	1.7223	19.1435	-6.27914	0.271736	0.281996
TCPCPSGGSCTCADSCKC	Metallothionein	15.9584	-3.54293	1.91253	-16.6824	-25.6245	1.82389	9.68001	-11.3087	3.92623	3.47193	15.9584	-25.6245	9.68001	-11.3087	0.164286	0.444407
TCPCPSGGSCTCADSCKCE	Metallothionein	20.7101	15.1432	-28.7012	-32.1461	-29.1117	15.135	-10.6073	-48.52	-41.2712	-19.5046	20.7101	-32.1461	15.135	-48.52	0.326169	0.048085
TCPCPSGGSCTCADSCKCEG	Metallothionein	21.5194	24.1931	6.53098	9.20358	-14.0745	6.71502	6.50365	-21.3477	-13.0982	-1.82337	24.1931	-14.0745	6.71502	-21.3477	0.41588	0.100287
TEDDEDEDDDKE	Testican-1	35.6211	46.0269	8.79385	-13.1839	-0.416927	15.0349	-6.61128	-14.8875	-25.1935	-8.83442	46.0269	-13.1839	15.0349	-25.1935	0.164286	0.007264
TEDEEAKG	Prosaposin receptor GPR37L1	16.3564	20.336	-2.80625	-8.73582	-2.4115	1.1966	-5.94468	-4.31473	-21.8418	-3.68796	20.336	-8.73582	1.1966	-21.8418	0.338011	0.0653696
TVVQPSVGAAAGPVVPPCPGRIRHFKV	Alpha-2-HS-glycoprotein	1.14518	-23.6596	2.45663	26.6659	44.0381	-9.0527	-26.5362	-2.99672	-22.5667	-19.0375	44.0381	-23.6596	-2.99672	-26.5362	0.860874	0.00389343
VECRGSCPGQGCCQGL	Slit homolog 1 protein	16.8829	25.6804	13.1487	-0.742398	18.8359	2.44985	-8.9927	-8.88959	-8.29511	4.10146	25.6804	-0.742398	4.10146	-8.9927	0.553537	0.118536
VGTSAAPVPSD	Apolipoprotein E	-1.26969	-5.75384	11.5578	-19.3376	12.3253	1.1146	8.48645	-2.03365	-3.19483	25.4089	12.3253	-19.3376	25.4089	-3.19483	0.0744297	0.033632
VLSEEKLSEQETEAAEKSA	Neuron-specific protein family member 1	13.0475	17.647	3.48574	2.03274	6.35779	8.91154	-8.70988	-17.3953	-18.8003	9.03789	17.647	2.03274	9.03789	-18.8003	0.303449	0.0367986
VNDNEEGFFSA	Fibrinogen beta chain	-7.68086	14.0893	15.4465	-7.26081	-12.2327	-14.7936	-3.6146	6.99237	-17.1902	-4.6937	15.4465	-12.2327	6.99237	-17.1902	0.375485	0.362668
VNDNEEGFFSAR	Fibrinogen beta chain	-1.76583	15.2078	-0.08135	-19.6313	27.1346	29.4763	0.847758	24.6385	-20.1134	16.3248	27.1346	-19.6313	29.4763	-20.1134	0.0420847	0.151575
VPPADPAGSGLQRAEEAPR	Cholecystokinin	10.8109	5.57557	3.12727	-23.8674	1.64581	-4.94214	-6.28168	-28.9049	-23.6422	1.33684	10.8109	-23.8674	1.33684	-28.9049	0.252128	0.0244736
VPPADPAGSGLQRAEEAPRRQL	Cholecystokinin	23.5831	13.2169	17.536	-5.9216	7.5001	0.765552	-10.1817	-17.1808	-5.82487	2.1922	23.5831	-5.9216	2.1922	-17.1808	0.281996	0.177929
VTEDDEDEDDDK	Testican-1	20.1342	18.2563	5.87429	-15.1874	11.4418	0.611417	-17.822	-22.1354	-23.7951	-2.83868	20.1342	-15.1874	0.611417	-23.7951	0.429987	0.0244736
VTEDDEDEDDDKE	Testican-1	21.1843	9.48364	1.39369	-19.9629	-14.9358	12.6062	-7.77047	-20.2202	-26.413	-7.12645	21.1843	-19.9629	12.6062	-26.413	0.252128	0.00389343
VTEDDEDEDDDKED	Testican-1	20.7995	26.654	11.4358	0.706831	12.9953	8.64992	-7.32226	-2.87892	-21.032	-8.95494	26.654	0.706831	8.64992	-21.032	0.708795	0.0011462
VTEDDEDEDDDKEDE	Testican-1	10.8697	1.80061	-7.42458	0.593894	33.0787	8.62985	-10.1011	-14.8647	-14.6807	-9.98194	33.0787	-7.42458	8.62985	-14.8647	0.338011	0.11371
VTEDDEDEDDDKEDEVGY	Testican-1	17.2266	11.4937	-7.73348	-27.5766	6.41564	-1.22975	-8.00996	-24.6982	-21.675	-12.099	17.2266	-27.5766	-1.22975	-24.6982	0.691176	0.00837671
YPPPPPPPPP	-	8.99358	2.23143	6.03263	-9.29624	10.3639	3.09033	4.02101	-6.07693	-13.1079	-0.308282	10.3639	-9.29624	4.02101	-13.1079	0.0653696	0.216425
YPSKPDNPGEDAPAEDMA	Pro-neuropeptide Y	7.9429	21.0574	5.90276	-13.8127	2.40182	0.557246	-17.9761	-10.6279	-7.19974	9.3137	21.0574	-13.8127	9.3137	-17.9761	0.99047	0.281996
AASQAALGL	Serum albumin	-0.543058	-10.3948	8.6784	-14.375	-8.85108	12.5687	12.8121	18.0499	12.1517	1.20086	8.6784	-14.375	18.0499	1.20086	0.0101209	0.537142
ADGSEDKVVEVAEEE	Amyloid beta A4 protein	29.6498	40.626	31.3433	31.4181	46.9707	-7.97512	3.31501	19.5023	-0.0154191	19.9784	46.9707	29.6498	19.9784	-7.97512	0.100287	0.0921618
ADHDVGSELPPEGVLGA	ProSAAS	-11.9987	-9.03861	-12.1061	-28.6117	-22.8038	-9.93939	-30.2575	-30.3352	-42.0307	-30.15	-9.03861	-28.6117	-9.93939	-42.0307	0.350177	0.0280608
AEDVGSNKG	Amyloid beta A4 protein	6.81933	4.50564	-7.12451	12.3329	38.224	-11.9885	-28.1398	-18.4847	24.7889	11.1546	38.224	-7.12451	24.7889	-28.1398	0.017734	0.048085
APEAQVSVQ	Prostaglandin-H2 D-isomerase	27.5249	18.2257	59.8882	-17.2668	14.5238	-0.41045	-4.675	6.34547	-12.1764	1.92455	59.8882	-17.2668	6.34547	-12.1764	0.164286	0.0744297
APEAQVSVQPNFQQ	Prostaglandin-H2 D-isomerase	5.10951	23.6717	26.77	-11.7808	19.3654	2.28099	5.30109	13.5212	25.8765	15.5405	26.77	-11.7808	25.8765	2.28099	0.505109	0.63857
APEAQVSVQPNFQQDK	Prostaglandin-H2 D-isomerase	16.9541	5.08878	6.34833	-1.19689	4.95597	-2.83589	-19.7319	-37.0504	-12.1193	-12.4643	16.9541	-1.19689	-2.83589	-37.0504	0.829046	0.0203692
APPAAPAGEGGPPAPPPN	Vesicle-associated membrane protein 2	26.6839	14.3294	17.6972	3.44491	3.914	22.9072	14.483	0.256025	-13.8471	2.09797	26.6839	3.44491	22.9072	-13.8471	0.2082	0.0111205
AVCKEPQEEVVPGGGRS	Tachykinin-3	10.7355	-3.08259	8.7423	-14.9965	-10.1265	22.9232	0.321985	-27.6655	-30.304	-1.99903	10.7355	-14.9965	22.9232	-30.304	0.164286	0.00572127
AVTEDDEDED	Testican-1	32.2718	11.5209	33.7898	-17.3668	-1.26629	18.6845	6.17269	4.08359	-11.8398	12.5104	33.7898	-17.3668	18.6845	-11.8398	0.41588	0.145552
DAPPPPAAPLPRWSGPIG	Sortilin	23.0127	3.03818	-10.2409	0.601369	10.3072	22.0516	-5.31099	-26.907	-14.6298	11.6771	23.0127	-10.2409	22.0516	-26.907	0.303449	0.0101209
DDPDAPLQPVTP	Complement C4-A	-9.09198	11.0167	13.1118	-15.6363	-8.10296	-4.75357	18.5527	7.68006	-14.9084	6.99246	13.1118	-15.6363	18.5527	-14.9084	0.048085	0.0101209
DDPDAPLQPVTPLQL	Complement C4-A	16.9083	0.301581	-16.4211	-11.8242	-19.6701	11.1612	-24.2329	4.47143	-26.8051	-8.98563	16.9083	-19.6701	11.1612	-26.8051	0.41588	0.19255
DELAPAGTGVS	Amyloid-like protein 1	14.828	7.9139	-2.7014	2.73396	3.63115	16.2664	-1.42944	-15.1663	-2.39064	0.725041	14.828	-2.7014	16.2664	-15.1663	0.761365	0.402093
DETEVVEE	SPARC	16.2973	13.7736	24.8183	4.75406	12.6439	13.3216	2.08917	14.5156	4.83885	17.5934	24.8183	4.75406	17.5934	2.08917	0.123546	0.19255
DETPDVDPE	ProSAAS	1.70045	43.6567	15.1776	12.2501	-2.12144	8.66185	17.9119	5.51046	11.2789	0.803708	43.6567	-2.12144	17.9119	0.803708	0.0846462	0.134144
DFLAEGGGVR	Fibrinogen alpha chain	-15.5832	-28.7565	4.34925	-11.4734	-17.8095	-14.2249	-36.2514	-21.7638	-33.9476	-20.9427	4.34925	-28.7565	-14.2249	-36.2514	0.65603	0.00239541
DNCPFHDQPH	Cystatin-C	1.18632	18.88	-14.3396	-5.75593	0.953393	-9.37723	1.96111	-16.736	-12.3149	-5.17853	18.88	-14.3396	1.96111	-16.736	0.553537	0.0185736
DNPGEDAPAE	Pro-neuropeptide Y	19.4708	10.5038	1.27824	-24.4683	-12.5424	23.836	-6.93095	-5.98576	-17.6401	-0.725067	19.4708	-24.4683	23.836	-17.6401	0.233705	0.0134145
DPEAASPGAPSRDVLLVSA	Synaptotagmin-7	-9.49328	-3.78485	3.16922	7.14195	4.46876	-9.03268	7.4972	-9.21939	4.4808	12.0615	7.14195	-9.49328	12.0615	-9.21939	0.375485	0.109064
DPPPPPPPPP	Testis-specific Y-encoded-like protein 2	15.7779	11.1508	20.952	-2.47708	8.83459	6.7516	11.1014	2.55311	-4.57944	11.8505	20.952	-2.47708	11.8505	-4.57944	0.0134145	0.459137
DQTVSDNELQEMSNQGSKY	Clusterin	10.2344	-5.19884	25.5894	-3.38774	31.7532	50.2896	-20.1672	30.4168	-5.62256	20.3048	31.7532	-5.19884	50.2896	-20.1672	0.145552	0.0154289
DSGEGDFL	Fibrinogen alpha chain	-9.02223	-32.0136	-8.10142	5.8878	-1.66505	-8.94745	-31.7205	-13.8	-7.80883	-31.725	5.8878	-32.0136	-7.80883	-31.725	0.673576	0.0268126
EDVGSNK	Amyloid beta A4 protein	-0.635336	-11.4405	-12.7902	5.63078	13.3466	-10.5695	-41.8803	-20.0594	15.7358	-2.4251	13.3466	-12.7902	15.7358	-41.8803	0.362668	0.00353438
EEGAPGK	Secretogranin-1	-2.25751	14.4441	12.5761	-5.09334	1.13248	17.5671	13.638	14.6346	-0.440649	9.92683	14.4441	-5.09334	17.5671	-0.440649	0.63857	0.177929
EEKGHPQEESEESN	Secretogranin-1	37.4932	4.49338	5.33039	3.83279	-13.7071	49.9214	-25.0141	0.476162	2.68444	-33.8409	37.4932	-13.7071	49.9214	-33.8409	0.118536	0.00320779
EELEEELDEAVE	Neuroendocrine convertase 2	15.3531	24.7921	-13.7621	-0.230237	31.674	-2.4078	34.6816	2.64386	-3.96111	38.7785	31.674	-13.7621	38.7785	-3.96111	0.109064	0.0777007
EGQEEEEDNRDSSMKL	Chromogranin-A	25.3176	31.8376	-0.397459	-14.2947	11.8262	9.2781	-8.11186	-24.4716	-27.5067	5.20777	31.8376	-14.2947	9.2781	-27.5067	0.164286	0.0460003
ELSAERPLNEQIAEAEEDKI	Secretogranin-3	9.87135	10.8662	0.0308279	-9.98218	-10.0231	24.6155	-5.10587	-12.2602	-24.5165	-10.3743	10.8662	-10.0231	24.6155	-24.5165	0.0921618	0.0154289
ENTFVVETLICG	Integral membrane protein 2C	73.4149	20.5502	0.382288	21.711	32.1401	33.5762	-3.05463	-12.3039	-1.94119	32.1775	73.4149	0.382288	33.5762	-12.3039	0.726395	0.0268126
EPEEEANGSEILA	Proenkephalin-A	29.2842	29.0139	12.4277	8.50609	15.2887	5.44785	-5.06925	3.36391	-21.7759	-7.91194	29.2842	8.50609	5.44785	-21.7759	0.375485	0.0548869
ETLICGVV	Integral membrane protein 2C	1.46286	-10.0645	-8.58906	-13.7741	-7.95709	-19.0602	-19.0612	-27.149	-33.5921	-20.2285	1.46286	-13.7741	-19.0602	-33.5921	0.242771	0.145552
FAVETLICS	Integral membrane protein 2B	-0.447344	-9.77494	7.24212	-9.81967	15.0711	16.3938	0.756886	-10.2185	5.42697	22.9368	15.0711	-9.81967	22.9368	-10.2185	0.109064	0.292565
FLEGEEENE	Secretogranin-1	21.2643	9.66876	16.5457	9.29922	7.80348	3.11677	-1.76035	-3.38126	-6.23705	1.59159	21.2643	7.80348	3.11677	-6.23705	0.691176	0.489497
FVVETLICG	Integral membrane protein 2C	15.0526	31.4547	43.6788	26.6018	31.0433	26.5163	-16.1278	18.3508	11.1333	12.8932	43.6788	15.0526	26.5163	-16.1278	0.845178	0.604029
GFPFHSSEIQ	Amyloid-like protein 1	-0.167947	-26.2871	-16.7417	-20.0852	-20.7508	17.6216	-2.47431	-3.63995	33.264	50.3599	-0.167947	-26.2871	50.3599	-3.63995	0.271736	0.350177
GGEERVGEEDEEAAEAEAEAEEAERARQNA	Neurosecretory protein VGF	31.2978	0.0808755	0.945463	-6.73851	-16.1487	-7.13185	-19.0216	-35.2007	-26.0652	-21.8535	31.2978	-16.1487	-7.13185	-35.2007	0.402093	0.242771
GGWGQPHGGGWGQPHG	Major prion protein	4.086	-3.96859	3.98341	-11.3463	15.6263	-6.43777	-1.35901	-7.12045	-14.2956	-4.5838	15.6263	-11.3463	-1.35901	-14.2956	0.570162	0.459137
GLAAGTSNPD	Proheparin-binding EGF-like growth factor	-3.08836	11.4296	-8.7518	-7.22038	-4.44002	-30.524	-5.75974	-18.1692	-25.6251	-16.5183	11.4296	-8.7518	-5.75974	-30.524	0.743933	0.242771
HDVGSELPPEGVLGA	ProSAAS	5.49432	-0.946475	13.2098	-17.8823	22.8886	-6.74833	-32.003	-21.7723	-27.2575	13.1917	22.8886	-17.8823	13.1917	-32.003	0.224925	0.0846462
HFSDEDKDPE	N-terminal peptide	5.41049	31.2162	2.27245	-3.62038	13.4489	6.22901	12.7574	-14.0783	-7.45788	1.42231	31.2162	-3.62038	12.7574	-14.0783	0.621227	0.216425
HPPPPPPPP	-	0.121106	12.0376	11.5199	-20.1848	18.9183	-3.64383	-2.24708	0.654157	-20.7518	-1.30994	18.9183	-20.1848	0.654157	-20.7518	0.170988	0.2082
HYTQKSLSLSPG	Ig gamma-1 chain C region	-6.89476	39.2566	13.8973	28.0782	0.196421	-16.7966	-6.29978	-15.0113	-19.9361	-27.8482	39.2566	-6.89476	-6.29978	-27.8482	0.47417	0.0846462
IKDDVILNEPSADAPAA	Integral membrane protein 2B	-5.2415	-3.74171	31.1522	-10.937	8.22207	-3.75858	-10.5499	-11.7284	-5.35132	-4.3464	31.1522	-10.937	-3.75858	-11.7284	0.459137	0.459137
KVEQAVETEPEPELR	Apolipoprotein E	-25.9567	-9.18401	2.12955	-5.17449	12.1141	-19.1103	-14.3997	-16.6598	-21.1454	-9.97249	12.1141	-25.9567	-9.97249	-21.1454	0.145552	0.0883303
LEGQEEEEDNRDSSM	Chromogranin-A	8.3584	24.3916	5.85344	-10.685	-9.33047	9.40064	10.4401	-9.16564	-1.49941	32.7125	24.3916	-10.685	32.7125	-9.16564	0.2082	0.0548869
LLGGEEI	Dickkopf-related protein 3	44.5068	45.6239	19.4262	-1.62537	14.5285	40.7622	20.3302	10.3989	5.9109	29.0528	45.6239	-1.62537	40.7622	5.9109	0.0321477	0.177929
NCFAIRHFE	Integral membrane protein 2B	8.26306	10.6593	9.62338	9.40175	18.3889	22.2597	-3.63583	-5.36685	3.84569	26.4208	18.3889	8.26306	26.4208	-5.36685
NCNAIRHFENT	Integral membrane protein 2C	12.3967	39.164	18.5155	11.0645	25.7536	4.5611	12.4833	4.31293	-2.5837	14.5846	39.164	11.0645	14.5846	-2.5837	0.0548869	0.151575
QPPPPAPAPARDE	Neurosecretory protein VGF	3.59968	18.3865	9.4064	-7.60322	36.5026	3.81537	13.915	2.62668	6.28189	59.7534	36.5026	-7.60322	59.7534	2.62668	0.0233788	0.00660357
SETDTQSTGEASVVSGPRVAQG	Sodium/potassium/calcium exchanger 2	31.8034	15.1024	2.8282	27.9885	36.6715	16.425	-14.5547	-16.8276	0.907759	11.6635	36.6715	2.8282	16.425	-16.8276	0.99047	0.104592
SPQPPPPAPAPARDELPD	Neurosecretory protein VGF	-11.5036	-5.31756	-14.3493	-18.9077	-7.52071	-7.90043	-14.4688	-39.2905	-25.2282	-9.9644	-5.31756	-18.9077	-7.90043	-39.2905	0.553537	0.00798854
SRGGPPPPPPP	Neural Wiskott-Aldrich syndrome protein	14.4195	14.3361	2.2799	-3.52954	-11.4674	-1.33654	0.594802	-13.02	-22.0173	-10.1609	14.4195	-11.4674	0.594802	-22.0173	0.134144	0.0185736
SSQGGSLPSEEKGHPQEESEESNVS	Secretogranin-1	13.3768	3.89459	20.7608	-10.6066	8.98035	-2.85869	-8.16505	-12.3384	-13.6798	4.51615	20.7608	-10.6066	4.51615	-13.6798	0.537142	0.0599136
SSQGGSLPSEEKGHPQEESEESNVSMASLGE	Secretogranin-1	35.2341	17.5213	0.298801	13.4272	12.8699	65.5039	6.31139	-0.234869	17.5899	5.85595	35.2341	0.298801	65.5039	-0.234869	0.691176	0.151575
TATSEYQTFFNPR	Thrombin light chain	-41.7074	-30.2323	-28.8974	-49.9066	-25.6358	-15.6168	-19.0474	-7.05301	-10.1074	-15.5003	-25.6358	-49.9066	-7.05301	-19.0474	0.0351814	0.177929
TEDDEDEDDDK	Testican-1	22.6974	-1.78058	-7.47211	-16.5446	8.27847	10.9803	-1.46129	-13.5842	-26.9056	6.36815	22.6974	-16.5446	10.9803	-26.9056	0.200244	0.0051981
VAASQAALGL	Serum albumin	-4.10979	-19.2323	-0.660431	15.1107	-8.54873	-9.40594	-25.5734	3.92792	-4.74142	1.85877	15.1107	-19.2323	3.92792	-25.5734	0.11371	0.0367986
VDPGEEQPTQENPKENT	Neuroendocrine convertase 1	-15.6073	1.77321	18.0976	-23.7202	-14.6596	-33.111	-21.1427	-16.6641	-33.5669	-8.27239	18.0976	-23.7202	-8.27239	-33.5669	0.0712872	0.459137
VECRGSCPGQGCCQGLR	Slit homolog 1 protein	11.1868	14.6488	22.3747	-7.58	4.94045	2.89394	2.88428	-15.6087	-18.7664	16.1606	22.3747	-7.58	16.1606	-18.7664	0.100287	0.0653696
VETLICS	Integral membrane protein 2B	24.2073	-4.58516	21.4712	-8.58631	3.03292	18.2141	10.4041	6.43874	-5.36266	-1.6592	24.2073	-8.58631	18.2141	-5.36266	0.0653696	0.0321477
VPPADPAGSGLQRAEEAPRR	Cholecystokinin	4.03213	12.0068	-3.44557	5.09671	16.4242	13.4001	-3.93791	-12.1405	-2.66193	13.2304	16.4242	-3.44557	13.4001	-12.1405	0.553537	0.224925
VSGGAPLHLGRHRAETQEQQSRS	Prosaposin receptor GPR37L1	14.8668	23.3078	17.2943	14.7447	17.2498	16.8238	1.20783	-0.829191	-2.10375	4.78797	23.3078	14.7447	16.8238	-2.10375	0.350177	0.0961457
FSETDTQSTGEASVVSGPRVAQGYHQRT	Sodium/potassium/calcium exchanger 2	108.041	63.023	78.9949	38.4203	102.292	3.00921	-26.1199	-35.7467	-6.09368	15.6009	108.041	38.4203	15.6009	-35.7467	0.185114	0.0525248
EDDEDEDDDKEDEVGYIW	Testican-1	-7.95022	-4.4965	-36.6277	-1.19042	-18.7657	4.47111	13.7366	-17.0204	4.24787	-32.9691	-1.19042	-36.6277	13.7366	-32.9691	0.0653696	0.0460003
AADHDVGSELPPEGVLGALLR	ProSAAS	-6.55614	-21.0522	-31.5004	-34.1056	-25.2712	-7.24858	-7.64291	-44.7271	-12.2579	-13.9451	-6.55614	-34.1056	-7.24858	-44.7271	0.224925	0.0460003
AEGWEEGPPTVLS	Ectonucleotide pyrophosphatase/phosphodiesterase family member 2	21.9849	14.6811	51.2657	36.4959	12.9411	16.4569	38.3827	25.5843	15.2791	-5.89777	51.2657	12.9411	38.3827	-5.89777	0.505109	0.459137
APPEPVPPPRA	Neurosecretory protein VGF	4.58292	2.08426	5.52398	-9.00808	-12.7296	4.11482	-9.88547	35.9682	17.8643	10.2505	5.52398	-12.7296	35.9682	-9.88547	0.164286	0.520995
APQQEALPDETEVVEETVAE	SPARC	5.31207	9.83956	64.7714	9.73219	59.7454	-26.9614	-26.7102	38.5393	-37.127	-22.5137	64.7714	5.31207	38.5393	-37.127	0.100287	0.00572127
AVDTNRASVGQDSPEPR	Plexin domain-containing protein 2	-44.8981	-52.4181	-71.8927	-64.572	-64.0802	-42.166	-36.8913	-31.5397	-10.2329	-37.8488	-44.8981	-71.8927	-10.2329	-42.166	0.00545357	0.0846462
AVTEDDEDEDDDKEDEV	Testican-1	5.97673	28.7862	-0.194026	8.51428	48.5585	14.7123	2.73033	-8.1147	-18.38	6.78355	48.5585	-0.194026	14.7123	-18.38	0.375485	0.292565
AVTEDDEDEDDDKEDEVGYI	Testican-1	45.5171	68.4103	84.7134	75.987	83.3019	19.1461	0.536265	1.75568	-1.34997	-7.23214	84.7134	45.5171	19.1461	-7.23214	0.118536	0.0682686
DDEDEDDDKEDEVGY	Testican-1	11.6996	-13.824	-9.9561	-14.2251	-14.6355	1.71631	-9.61519	-24.7627	-24.4934	-18.8859	11.6996	-14.6355	1.71631	-24.7627	0.350177	0.00878319
DDPDAPLQPVTPLQLFEGRRN	Complement C4-A	22.7556	-2.66727	0.0389965	12.9707	8.57894	25.8713	34.3502	6.20572	11.0109	12.8376	22.7556	-2.66727	34.3502	6.20572	0.761365	0.402093
DDVILNEPSADAPA	Integral membrane protein 2B	16.2185	4.16586	8.4128	-16.2134	-1.93405	1.323	-16.1025	-9.41464	-31.529	-9.81112	16.2185	-16.2134	1.323	-31.529	0.338011	0.00798854
DEDEDDDKE	Testican-1	18.3186	42.0039	5.0007	16.8329	11.4705	21.0859	6.17225	10.0747	-5.59356	16.1276	42.0039	5.0007	21.0859	-5.59356	0.65603	0.104592
DELAPAGTGVSREA	Amyloid-like protein 1	11.4297	43.3648	49.6863	55.1237	71.0206	4.6626	-9.63017	-9.3013	7.07996	31.899	71.0206	11.4297	31.899	-9.63017	0.00495432	0.151575
DELAPAGTGVSREAVSGLLIMGAGGGSL	Amyloid-like protein 1	0.615819	25.3219	-9.05905	117.237	122.785	0.835626	16.5072	-2.78037	18.7773	22.5759	122.785	-9.05905	22.5759	-2.78037	0.402093	0.726395
DSDPITVTVPVEV	Clusterin	-8.91191	2.8654	35.973	-5.62645	40.0184	-27.9184	-35.0594	-15.4308	-23.8847	-19.5126	40.0184	-8.91191	-15.4308	-35.0594	0.164286	0.0599136
DSGEGDFLAEGGGV	Fibrinogen alpha chain	6.07973	40.0603	49.8287	101.954	-5.12433	35.5622	28.3364	14.7412	24.4237	35.7206	101.954	-5.12433	35.7206	14.7412	0.185114	0.917962
DVGSELPPEGVLGA	ProSAAS	8.74652	22.8848	6.22292	6.18306	20.0557	13.3423	15.1073	10.78	1.51043	25.5341	22.8848	6.18306	25.5341	1.51043	0.860874	0.0244736
DVNQENVPS	Tachykinin-3	-10.0614	12.2329	-9.47392	-12.8907	3.37948	1.07243	-9.58626	-21.8479	-16.1934	-0.301166	12.2329	-12.8907	1.07243	-21.8479	0.41588	0.00495432
EGQEEEEDNRDSSMKLS	Chromogranin-A	32.6081	4.07493	1.93028	-15.0159	12.7423	-5.10475	-21.3528	-20.9253	-18.1576	-1.50716	32.6081	-15.0159	-1.50716	-21.3528	0.0682686	0.0384863
EGQEEEEDNRDSSMKLSF	Chromogranin-A	-3.35825	6.81345	6.62228	5.7924	-3.50269	2.88254	-17.5694	-26.0913	-9.2389	-10.4287	6.81345	-3.50269	2.88254	-26.0913	0.691176	0.145552
ELEEELDEAVE	Neuroendocrine convertase 2	12.8036	20.2138	16.6582	33.293	22.8705	18.6627	36.2703	21.8927	12.0208	30.5053	33.293	12.8036	36.2703	12.0208	0.761365	0.271736
EVAGEGDGDSMGHED	Proenkephalin-B	-20.9062	-6.81226	-4.18078	-15.1018	-6.02629	-24.7287	-12.0257	-26.5331	-23.1187	-5.18466	-4.18078	-20.9062	-5.18466	-26.5331	0.292565	0.0244736
FAEALPSDEEGESYSKEVPEME	Proenkephalin-A	-10.0075	23.3966	-8.21564	-15.2224	-7.0838	3.77812	-13.2258	-29.6948	-23.9278	-13.4522	23.3966	-15.2224	3.77812	-29.6948	0.429987	0.100287
GGEERVGEEDEEAAEAEAEAEEAE	Neurosecretory protein VGF	43.0422	23.3993	-14.9531	-0.483	-13.015	34.089	28.42	-14.7851	21.1458	51.7635	43.0422	-14.9531	51.7635	-14.7851	0.022331	0.0777007
GGWNTGGSRYPGQGSPGGN	Major prion protein	-23.161	-8.96922	9.54707	-26.2498	-1.02355	4.69548	-17.7899	1.65134	-23.1977	6.22648	9.54707	-26.2498	6.22648	-23.1977	0.362668	0.0116555
GLQEAAEERESAREEEEAEQE	Neurosecretory protein VGF	5.9399	20.9347	67.7694	24.817	11.3259	8.53848	-27.6568	-19.8051	-23.467	-6.83351	67.7694	5.9399	8.53848	-27.6568	0.224925	0.2082
GQGSSEDDLQEEEQIEQAIKEHLNQGSSQETDKLAPVS	Secretogranin-2	35.1031	19.9088	30.1126	11.2141	-16.2034	17.2308	-8.76436	-27.7206	-2.96298	4.31378	35.1031	-16.2034	17.2308	-27.7206	0.109064	0.489497
KNAPPEPVPPPRAAPAPTHV	Neurosecretory protein VGF	4.42213	44.8148	40.3677	19.6201	17.5806	1.73466	23.8263	3.84007	21.4916	28.2026	44.8148	4.42213	28.2026	1.73466	0.151575	0.845178
SAPSCPSSSPSPGEEPEGEGETDPEKVH	Solute carrier family 12 member 5	2.18116	12.3336	-4.22326	-10.2168	-8.93437	22.9941	22.1265	2.75749	-15.4056	2.1521	12.3336	-10.2168	22.9941	-15.4056	0.743933	0.271736
SLVPMEHC	SPARC-like protein 1	-6.12387	9.94869	-0.659279	-17.8082	-8.47318	9.6631	1.75719	-10.9516	-21.9205	20.502	9.94869	-17.8082	20.502	-21.9205	0.022331	0.0460003
SQGGSLPSEEKGHPQ	Secretogranin-1	13.5788	29.3806	11.8821	2.01526	13.6595	20.9995	41.1075	28.9234	-3.43221	32.124	29.3806	2.01526	41.1075	-3.43221	0.281996	0.0777007
SSQGGSLPSEEKG	Secretogranin-1	-18.253	24.877	-0.877339	-12.7059	5.87975	-16.7246	0.741045	-5.17264	-11.163	3.9759	24.877	-18.253	3.9759	-16.7246	0.2082	0.100287
SSQGGSLPSEEKGHPQEES	Secretogranin-1	9.81523	17.5174	6.04105	-5.55131	3.51363	8.40537	-5.93862	-8.35283	0.806763	2.47305	17.5174	-5.55131	8.40537	-8.35283	0.860874	0.726395
SSQGGSLPSEEKGHPQEESEESN	Secretogranin-1	-2.1745	10.0325	-4.13516	-24.5368	6.17582	-0.388337	-0.57557	-4.0567	-29.9629	-12.58	10.0325	-24.5368	-0.388337	-29.9629	0.0961457	0.017734
SSQGGSLPSEEKGHPQEESEESNVSM	Secretogranin-1	19.3917	3.05197	-1.40682	-7.0562	-8.0921	22.1131	-10.5337	-13.0842	-19.1203	-14.4029	19.3917	-8.0921	22.1131	-19.1203	0.0268126	0.0268126
SVQPDSPTDVNQENVPS	Tachykinin-3	7.55764	-4.42457	30.2327	-21.8153	-7.79991	-7.79108	-37.7668	-17.5892	-26.6823	-26.9496	30.2327	-21.8153	-7.79108	-37.7668	0.0653696	0.0040861
VGGGEQPPPAPAPRRE	Xylosyltransferase 1	17.531	15.9796	-3.25379	-14.1773	11.6819	6.98061	9.82187	-5.9937	-10.4784	1.17815	17.531	-14.1773	9.82187	-10.4784	0.271736	0.177929
VTEDDEDEDDDKEDEVG	Testican-1	-1.74295	13.601	6.9033	-12.3559	4.82543	6.60809	-3.58888	10.2631	-12.2131	-2.36401	13.601	-12.3559	10.2631	-12.2131	0.314649	0.0213284
VVETLICG	Integral membrane protein 2C	-1.619	25.6464	-3.61108	17.5874	8.49829	-5.41079	-9.90479	17.4307	34.0681	16.2595	25.6464	-3.61108	34.0681	-9.90479	0.271736	0.177929
ADPAGSGLQRAEEAPRRQL	Cholecystokinin	26.2573	72.6523	18.7656	22.0382	20.8243	13.5739	19.58	2.65121	1.91099	26.8496	72.6523	18.7656	26.8496	1.91099	0.520995	0.170988
ALHPEEDPEGRQGR	Brevican core protein	23.7696	15.8349	39.3497	2.45114	49.3733	0.963204	-13.3026	-8.30732	-26.3156	15.7902	49.3733	2.45114	15.7902	-26.3156	0.489497	0.0185736
APEAQVSVQPNFQQD	Prostaglandin-H2 D-isomerase	-11.2299	35.3578	14.849	48.8495	47.3528	-13.5916	-7.91894	6.48693	34.257	31.4111	48.8495	-11.2299	34.257	-13.5916	0.0268126	0.0777007
DLSGHNLANPHPF	Calsyntenin-1	13.636	8.53155	1.00499	-15.4579	4.14623	-6.55923	-9.8367	-25.7163	-17.2425	-6.79524	13.636	-15.4579	-6.55923	-25.7163	0.048085	0.00472172
DPDAPLQPVTP	Complement C4-A	3.42378	9.14591	10.0669	-2.65652	7.96984	-4.988	-7.0686	-3.3416	-12.5277	-0.106388	10.0669	-2.65652	-0.106388	-12.5277	0.829046	0.281996
DQTVSDNELQEMSNQGSK	Clusterin	6.78544	50.787	44.0787	39.3185	24.7132	-5.98944	-4.08268	-15.2285	-0.518573	8.19737	50.787	6.78544	8.19737	-15.2285	0.743933	0.242771
EDEEEEEGENYQKGE	Secretogranin-1	14.215	26.875	-2.6714	-19.3051	-16.097	-11.7878	1.36616	-22.3999	-23.82	-14.2359	26.875	-19.3051	1.36616	-23.82	0.224925	0.00660357
EDVGSNKG	Amyloid beta A4 protein	11.0027	-13.2372	-20.6494	-5.09331	0.353534	10.0638	-12.5709	-6.52889	9.55792	-10.1686	11.0027	-20.6494	10.0638	-12.5709	0.170988	0.0811046
ELEPPEQQEPGERQEP	Integrin alpha-7	-6.0591	17.5848	9.01803	-19.86	25.9531	-10.1363	-1.23452	-2.49889	-2.31907	18.0052	25.9531	-19.86	18.0052	-10.1363	0.553537	0.109064
EPPARPPPPPP	Reticulon	20.3741	20.8641	33.4868	15.8503	19.8864	10.8228	-1.03097	0.898044	-9.94496	-3.23447	33.4868	15.8503	10.8228	-9.94496	0.726395	0.123546
EPPCNDPMVCRLP	Cathepsin F	12.1404	21.5432	30.418	2.82697	27.8138	7.36319	9.32647	1.3093	6.70369	18.386	30.418	2.82697	18.386	1.3093	0.553537	0.994506
EPPEQQEPGERQEPS	Integrin alpha-7	-0.958278	28.8363	23.4743	25.332	60.9296	21.5307	4.47345	-5.1251	9.56347	25.1095	60.9296	-0.958278	25.1095	-5.1251	0.65603	0.570162
GTEDEEAKGVQQYVPEE	Prosaposin receptor GPR37L1	3.93445	21.4465	13.4825	-21.848	-21.4319	-6.93377	-26.1866	-27.0055	-24.6654	-19.8715	21.4465	-21.848	-6.93377	-27.0055	0.00217241	0.00798854
HDVGSELPPEG	ProSAAS	-17.352	-7.17643	9.01963	-33.6786	-0.309588	0.817101	-17.2771	-1.41356	-19.7058	13.4387	9.01963	-33.6786	13.4387	-19.7058	0.0653696	0.0440013
HDVGSELPPEGVLG	ProSAAS	3.49424	8.95807	45.3182	5.19367	17.4781	-8.01289	-23.5394	-6.8121	-18.515	0.770094	45.3182	3.49424	0.770094	-23.5394	0.338011	0.0203692
KAQGFTEDTIVFLPQTDKCMTEQ	Prostaglandin-H2 D-isomerase	24.3327	69.0391	139.265	16.8224	48.1893	27.0988	9.20006	-8.45564	0.391533	26.9685	139.265	16.8224	27.0988	-8.45564	0.708795	0.795721
LQCYNCPN	CD59 glycoprotein	-0.426743	-3.88331	-15.3094	-1.0941	5.61761	-14.7786	3.39546	-31.9997	-7.52753	-6.77688	5.61761	-15.3094	3.39546	-31.9997	0.586999	0.0203692
NAPPEPVPPPRAAPAPTHVRSPQPPPPAPAPARDELPD	Neurosecretory protein VGF	-17.176	-12.1973	8.3821	-11.778	-2.70089	-10.9465	-11.2718	-16.1263	-35.4407	-6.48362	8.3821	-17.176	-6.48362	-35.4407	0.242771	0.145552
SGHNLANPHPFAVVPSTAT	Calsyntenin-1	1.59647	21.0844	49.9785	-1.22746	30.1454	10.8275	27.6891	22.0123	22.6775	14.5116	49.9785	-1.22746	27.6891	10.8275	0.11371	0.761365
SKGQPRSQEESEEGEEDATSEVD	Secretogranin-1	3.17563	-5.81654	-15.3279	-14.5376	30.754	13.3471	-7.75611	-32.9275	-11.4225	19.3443	30.754	-15.3279	19.3443	-32.9275	0.81254	0.242771
SLAGGSPGAAEAPGSAQVAG	Amyloid-like protein 1	-2.72139	-17.7968	2.76027	-16.8094	8.9794	2.47474	-11.8211	-14.3052	-18.4305	-15.97	8.9794	-17.7968	2.47474	-18.4305	0.350177	0.139744
SLMPLPDGNGLEDGNVRH	Apelin	5.53861	27.7612	38.9243	8.49465	-8.08705	8.96686	-0.626914	2.94994	-7.49507	13.7227	38.9243	-8.08705	13.7227	-7.49507	0.362668	0.63857
YPSKPDNPGEDAPAE	Pro-neuropeptide Y	7.33393	6.55517	18.6807	39.9937	17.4398	-0.847788	-16.4155	-15.103	5.92577	8.36703	39.9937	6.55517	8.36703	-16.4155	0.726395	0.586999
ADSGEGDFLAEGGGV	Fibrinogen alpha chain	-5.81597	43.6052	74.7437	27.7801	-22.114	-2.89927	3.13884	6.18155	9.44805	5.50402	74.7437	-22.114	9.44805	-2.89927	0.0307261	0.726395
CSCATGGSCTCAGSCKCKE	Metallothionein-1E	44.2367	-6.70914	-8.09754	-17.701	-13.3011	16.0473	1.4208	-14.843	-2.13156	9.74754	44.2367	-17.701	16.0473	-14.843	0.0420847	0.123546
DPNCSCATGGSCTCAGSCKCKE	Metallothionein-1E	58.0873	71.0427	69.6944	29.6083	1.22309	-5.15963	-28.4549	-42.3046	-28.2721	-37.5187	71.0427	1.22309	-5.15963	-42.3046	0.00798854	0.00495432
DVLLEAC	Fibulin-1	-8.48424	2.99612	-3.93601	-8.72787	0.342261	11.1045	23.6096	11.7404	11.4134	16.0148	2.99612	-8.72787	23.6096	11.1045	0.00428807	0.621227
EQIAEAEEDKI	Secretogranin-3	5.56559	18.8338	3.72748	0.228601	20.8372	12.8306	12.6162	20.3618	13.4362	33.7411	20.8372	0.228601	33.7411	12.6162	0.164286	0.489497
GEAGAPGEEDIQGPTKA	Secretogranin-1	-31.2133	-11.9173	-9.13136	-28.0288	-32.8969	-27.1707	-32.5527	-48.0963	-32.3286	-28.0672	-9.13136	-32.8969	-27.1707	-48.0963	0.022331	0.00965442
GGGWGQPHGGGWGQPHG	Major prion protein	-0.104395	40.1148	48.1463	13.924	43.4527	13.4229	2.61562	19.6827	25.7541	29.8637	48.1463	-0.104395	29.8637	2.61562	0.128747	0.459137
GSPSGEVSHPRKT	Alpha-2-HS-glycoprotein	32.0174	10.3041	41.545	12.0995	8.10352	-13.3655	-14.8155	-18.0178	-17.9429	-11.1987	41.545	8.10352	-11.1987	-18.0178	0.261781	0.0402473
KPDNPGEDAPAEDMA	Pro-neuropeptide Y	16.0038	-8.18164	-3.91754	-20.3516	7.27092	4.93012	0.25342	-25.4117	-35.9818	3.50305	16.0038	-20.3516	4.93012	-35.9818	0.0161632	0.00965442
KPPPPPPPP	Mediator of RNA polymerase II transcription subunit 19	35.8035	58.7887	15.3753	31.1815	58.3892	8.65964	4.87725	-6.11304	-11.4928	30.9606	58.7887	15.3753	30.9606	-11.4928	0.586999	0.0140559
LEGEEENE	Secretogranin-1	-5.65321	-16.4416	-16.1294	-7.63551	-13.4211	7.00898	2.32265	4.1036	-4.27214	-0.903632	-5.65321	-16.4416	7.00898	-4.27214	0.134144	0.459137
LYPMEPEEEANGSE	Proenkephalin-A	0.633609	-16.3156	-13.2765	-18.7877	-6.13982	-20.3392	-37.8093	-19.1383	-12.2781	8.686	0.633609	-18.7877	8.686	-37.8093	0.11371	0.0106093
SEPQDEGELFQGVDPR	Neurosecretory protein VGF	1.74684	-8.47757	-6.98297	-16.2048	8.30287	3.14459	-16.2626	-11.7203	-11.3699	0.752065	8.30287	-16.2048	3.14459	-16.2626
SLAGGSPGAAEAPGSAQVAGLCGRLT	Amyloid-like protein 1	-5.47023	1.79854	-6.56117	2.73544	26.2002	-19.1205	1.56671	-12.002	-17.5235	5.75993	26.2002	-6.56117	5.75993	-19.1205
SSQGGSLPSEEKGHPQ	Secretogranin-1	4.40954	13.5275	-2.18351	-21.5982	13.5942	-9.10197	4.79825	-26.531	-26.7914	-0.976239	13.5942	-21.5982	4.79825	-26.7914	0.0420847	0.0213284
SSQGGSLPSEEKGHPQEESE	Secretogranin-1	4.46239	-15.768	-22.391	-20.464	-43.201	-6.50031	-20.2906	-30.006	-23.7776	-19.5098	4.46239	-43.201	-6.50031	-30.006	0.000444954	0.0101209
SVQPDSPTDVNQENVPSFG	Tachykinin-3	4.58935	7.61719	57.6161	15.4799	14.5685	25.3098	5.7215	-7.19089	9.33878	49.2616	57.6161	4.58935	49.2616	-7.19089	0.326169	0.459137
ADASEAHESSSRGEAGAPGEEDIQGPTKA	Secretogranin-1	-13.4464	-10.2846	2.63419	-21.4075	-39.2267	-13.5191	-23.2167	-18.2127	-28.8309	-21.5522	2.63419	-39.2267	-13.5191	-28.8309
ALAHKYH	Hemoglobin subunit beta	-42.115	36.0105	4.62554	-22.8528	6.08796	8.27193	3.24712	-57.773	-52.5109	-42.0471	36.0105	-42.115	8.27193	-57.773
DEAGSEADHEGTHSTKRG	Fibrinogen alpha chain	-15.5416	-42.4893	28.9285	11.6167	-38.5397	-56.9077	-57.2798	-46.086	-57.6005	-48.2865	28.9285	-42.4893	-46.086	-57.6005
DEEEEEGENYQKGE	Secretogranin-1	45.0807	22.1676	13.9657	43.9087	2.43483	13.0098	10.8716	8.58711	-1.7675	-1.59302	45.0807	2.43483	13.0098	-1.7675	0.100287	0.726395
EPPCNDPMVC	Cathepsin F	4.43689	44.91	14.3927	-0.0664882	10.577	9.39536	30.8715	29.8691	8.9696	46.9635	44.91	-0.0664882	46.9635	8.9696
ETCDLDNDKY	SPARC	2.14073	-4.42102	-0.846081	0.789366	8.42007	22.5014	-0.515453	-2.55697	-6.44731	6.96914	8.42007	-4.42102	22.5014	-6.44731
HLGRHRAETQEQQSRS	Prosaposin receptor GPR37L1	38.8372	61.2072	23.2522	13.5097	72.7755	7.86296	6.33896	-2.11697	-10.6923	15.0945	72.7755	13.5097	15.0945	-10.6923
DPEAASPGAPS	Synaptotagmin-7	8.6704	3.74592	43.4273	29.7108	41.9094	-8.57453	-14.3324	-15.184	3.66668	9.37133	43.4273	3.74592	9.37133	-15.184
